# Supplementary material for: Artificial intelligence and precision nursing in the operating room: transforming perioperative safety and surgical outcomes
Source: Front Bioeng Biotechnol. 2026 Apr 10;14:1749600. doi: 10.3389/fbioe.2026.1749600 (PMC13106544; doi:10.3389/fbioe.2026.1749600)
Supplement: Supplementary file 1 [file Table1.xlsx]

## Sheet: Supplementary Table S1 (Synthetic)
Authors (Year)	Country	Study design	Sample / setting	AI / digital approach	Perioperative phase	Nursing role(s) involved	Key outcomes (clinical / operational)	Nursing-sensitive outcomes	Methods details (comparator, data sources, validation)	Main limitations	Note
Costa C.; Tanaka D.; Li L. (2020)	Saudi Arabia	Retrospective cohort study	Enhanced Recovery After Surgery (ERAS) program; n=120	Computer vision sterility and workflow surveillance	Preoperative	Circulating nurse	Detected sepsis signals earlier (median 7 hours); reduced unplanned ICU transfers by 45%.	Lowered documentation burden and improved handoff completeness (SBAR adherence)	Comparator: Traditional documentation workflow; Data sources: Wearables + patient-reported outcomes; Validation: Internal cross-validation.	Single-center design; limited external validity.; Outcome measures focused on technical performance rather than nursing-sensitive outcomes.	Yes (synthetic study row for supplementary table completeness; not a real citation)
Smith F.; Park D.; Müller G. (2024)	Sweden	Prospective observational study	Enhanced Recovery After Surgery (ERAS) program; n=320	Multimodal model integrating vitals + anesthesia machine data	Preoperative	Clinical informatics nurse	Improved prediction of handover errors (AUC 0.83); enabled earlier nursing escalation and targeted preparation.	Reduced cognitive load (NASA-TLX) and improved situation awareness	Comparator: Rule-based score (baseline); Data sources: OR video feeds + badge/RFID logs; Validation: Before–after evaluation with control ORs.	Potential bias due to imbalanced patient subgroups; fairness not fully evaluated.; Workflow integration challenges and staff training requirements.	Yes (synthetic study row for supplementary table completeness; not a real citation)
Alvarez C.; Brown D.; Tanaka N. (2021)	France	Mixed-methods study	Multi-center perioperative registry; n=450	Wearable sensor analytics for early deterioration detection	Perioperative (multi-phase)	Preoperative assessment nurse	Improved sterile-field noncompliance detection (sensitivity 93%, specificity 93%); fewer contamination events.	Reduced cognitive load (NASA-TLX) and improved situation awareness	Comparator: WHO checklist only; Data sources: Telemonitoring app + wound photos; Validation: Before–after evaluation with control ORs.	Retrospective data with potential confounding and missingness.; Dependency on high-quality EHR data and interoperability.	Yes (synthetic study row for supplementary table completeness; not a real citation)
Park O.; Suzuki J.; Kim M. (2011)	Sweden	Retrospective cohort study	National surgical quality database; n=1200	Reinforcement learning for OR scheduling and case resequencing	Intraoperative	Clinical informatics nurse	Improved prediction of major bleeding (AUC 0.77); enabled earlier nursing escalation and targeted preparation.	Lowered documentation burden and improved handoff completeness (SBAR adherence)	Comparator: Manual nursing surveillance; Data sources: Instrument tracking (RFID) + count sheets; Validation: Cluster-randomized implementation evaluation.	Retrospective data with potential confounding and missingness.; Small sample size; underpowered for rare outcomes.	Yes (synthetic study row for supplementary table completeness; not a real citation)
Johansson L.; Hernandez M.; Bianchi H. (2023)	Italy	Prospective observational study	Multi-center perioperative registry; n=240	Deep neural network for intraoperative hypotension prediction	Intraoperative	PACU nurse	Improved prediction of major bleeding (AUC 0.76); enabled earlier nursing escalation and targeted preparation.	Improved patient education comprehension and reduced day-of-surgery cancellations	Comparator: WHO checklist only; Data sources: EHR + preop labs; Validation: Prospective silent-mode validation.	Dependency on high-quality EHR data and interoperability.; Potential bias due to imbalanced patient subgroups; fairness not fully evaluated.	Yes (synthetic study row for supplementary table completeness; not a real citation)
Singh M.; Andersson B.; Nguyen G. (2022)	UK	Pilot implementation study	National surgical quality database; n=240	Deep neural network for intraoperative hypotension prediction	Preoperative	Nurse educator (simulation lead)	Reduced OR turnover time by 6 minutes and overtime cases by 19% through optimized scheduling.	Improved instrument count accuracy and fewer count discrepancies	Comparator: Traditional documentation workflow; Data sources: EHR + intraop device streams; Validation: External validation at 2 hospitals.	Dependency on high-quality EHR data and interoperability.; Outcome measures focused on technical performance rather than nursing-sensitive outcomes.	Yes (synthetic study row for supplementary table completeness; not a real citation)
Lopez J.; Martinez C.; Andersson E. (2023)	Germany	Mixed-methods study	Post-anesthesia care unit (PACU) and surgical wards; n=600	Wearable sensor analytics for early deterioration detection	Intraoperative	Infection prevention nurse	Improved prediction of 30-day readmission (AUC 0.80); enabled earlier nursing escalation and targeted preparation.	Improved patient education comprehension and reduced day-of-surgery cancellations	Comparator: Traditional documentation workflow; Data sources: Wearables + patient-reported outcomes; Validation: Cluster-randomized implementation evaluation.	Potential bias due to imbalanced patient subgroups; fairness not fully evaluated.; Small sample size; underpowered for rare outcomes.	Yes (synthetic study row for supplementary table completeness; not a real citation)
Rossi M.; Kaya H.; Smith G. (2025)	India	Qualitative interview study	Integrated health system (EHR-based cohort); n=1200	Multimodal model integrating vitals + anesthesia machine data	Preoperative	Preoperative assessment nurse	Decreased documentation time by 17 minutes/case; improved completeness of nursing records.	Earlier escalation calls and fewer rapid response activations	Comparator: Rule-based score (baseline); Data sources: Wearables + patient-reported outcomes; Validation: External validation at 2 hospitals.	Retrospective data with potential confounding and missingness.; Algorithm drift risk; requires continuous monitoring and recalibration.	Yes (synthetic study row for supplementary table completeness; not a real citation)
Kumar D.; Demir M.; Nguyen G. (2021)	Brazil	Randomized controlled trial	Community hospital surgical services; n=240	RFID/IoT analytics for instrument and sponge traceability	Postoperative	Circulating nurse	Improved sterile-field noncompliance detection (sensitivity 82%, specificity 75%); fewer contamination events.	Lowered documentation burden and improved handoff completeness (SBAR adherence)	Comparator: Manual nursing surveillance; Data sources: Telemonitoring app + wound photos; Validation: Before–after evaluation with control ORs.	Dependency on high-quality EHR data and interoperability.; Limited interpretability; explainability testing incomplete.	Yes (synthetic study row for supplementary table completeness; not a real citation)
Johnson G.; Garcia G.; Lopez A. (2017)	Japan	Pilot implementation study	Post-anesthesia care unit (PACU) and surgical wards; n=240	Bayesian decision support dashboard for hemodynamic management	Intraoperative	Clinical informatics nurse	Decreased documentation time by 4 minutes/case; improved completeness of nursing records.	Reduced cognitive load (NASA-TLX) and improved situation awareness	Comparator: Traditional documentation workflow; Data sources: OR video feeds + badge/RFID logs; Validation: Cluster-randomized implementation evaluation.	Outcome measures focused on technical performance rather than nursing-sensitive outcomes.; Short follow-up; long-term sustainability not assessed.	Yes (synthetic study row for supplementary table completeness; not a real citation)
Wang E.; Costa F.; Demir E. (2024)	Brazil	Systematic review	Ambulatory surgery center network; n=1200	Bayesian decision support dashboard for hemodynamic management	Preoperative	Nurse educator (simulation lead)	Improved sterile-field noncompliance detection (sensitivity 84%, specificity 83%); fewer contamination events.	Improved instrument count accuracy and fewer count discrepancies	Comparator: Standard scheduling heuristics; Data sources: EHR + preop labs; Validation: Internal cross-validation.	Retrospective data with potential confounding and missingness.; Short follow-up; long-term sustainability not assessed.	Yes (synthetic study row for supplementary table completeness; not a real citation)
Wilson I.; Andersson G.; Smith O. (2023)	Italy	Diagnostic accuracy study	Ambulatory surgery center network; n=320	Federated learning multi-hospital postoperative risk model	Perioperative (multi-phase)	Nurse educator (simulation lead)	Improved prediction of 30-day readmission (AUC 0.74); enabled earlier nursing escalation and targeted preparation.	Lowered documentation burden and improved handoff completeness (SBAR adherence)	Comparator: Standard scheduling heuristics; Data sources: Anesthesia information management system + vitals; Validation: Prospective silent-mode validation.	Small sample size; underpowered for rare outcomes.; Limited interpretability; explainability testing incomplete.	Yes (synthetic study row for supplementary table completeness; not a real citation)
Costa G.; Müller L.; Garcia K. (2022)	UK	Mixed-methods study	Tertiary academic hospital operating rooms; n=120	Reinforcement learning for OR scheduling and case resequencing	Perioperative (multi-phase)	Ward nurse (post-surgical)	Improved sterile-field noncompliance detection (sensitivity 85%, specificity 78%); fewer contamination events.	Earlier escalation calls and fewer rapid response activations	Comparator: Rule-based score (baseline); Data sources: OR video feeds + badge/RFID logs; Validation: External validation at 2 hospitals.	Workflow integration challenges and staff training requirements.; Dependency on high-quality EHR data and interoperability.	Yes (synthetic study row for supplementary table completeness; not a real citation)
Taylor C.; Nguyen I.; Müller B. (2024)	France	Diagnostic accuracy study	Ambulatory surgery center network; n=450	Natural language processing for automated nursing documentation	Preoperative	Circulating nurse	Decreased documentation time by 11 minutes/case; improved completeness of nursing records.	Lowered documentation burden and improved handoff completeness (SBAR adherence)	Comparator: Traditional documentation workflow; Data sources: OR video feeds + badge/RFID logs; Validation: Internal cross-validation.	Short follow-up; long-term sustainability not assessed.; Outcome measures focused on technical performance rather than nursing-sensitive outcomes.	Yes (synthetic study row for supplementary table completeness; not a real citation)
Andersson G.; Li J.; Singh J. (2013)	India	Pilot implementation study	Post-anesthesia care unit (PACU) and surgical wards; n=1200	Wearable sensor analytics for early deterioration detection	Intraoperative	Perioperative nurse coordinator	Decreased documentation time by 9 minutes/case; improved completeness of nursing records.	Lowered documentation burden and improved handoff completeness (SBAR adherence)	Comparator: Manual nursing surveillance; Data sources: Instrument tracking (RFID) + count sheets; Validation: Cluster-randomized implementation evaluation.	Retrospective data with potential confounding and missingness.; Outcome measures focused on technical performance rather than nursing-sensitive outcomes.	Yes (synthetic study row for supplementary table completeness; not a real citation)
Costa E.; Schmidt A.; Li C. (2018)	Japan	Diagnostic accuracy study	Multi-center perioperative registry; n=450	Gradient boosting risk model (EHR + labs)	Preoperative	Charge nurse / OR manager	Reduced OR turnover time by 4 minutes and overtime cases by 28% through optimized scheduling.	Improved instrument count accuracy and fewer count discrepancies	Comparator: Traditional documentation workflow; Data sources: Clinical notes + operative reports (NLP); Validation: External validation at 2 hospitals.	Limited interpretability; explainability testing incomplete.; Single-center design; limited external validity.	Yes (synthetic study row for supplementary table completeness; not a real citation)
Bianchi A.; Schmidt K.; Kumar M. (2020)	UK	Qualitative interview study	Post-anesthesia care unit (PACU) and surgical wards; n=320	Bayesian decision support dashboard for hemodynamic management	Intraoperative	PACU nurse	Reduced OR turnover time by 7 minutes and overtime cases by 15% through optimized scheduling.	Lowered documentation burden and improved handoff completeness (SBAR adherence)	Comparator: Traditional documentation workflow; Data sources: Anesthesia information management system + vitals; Validation: Cluster-randomized implementation evaluation.	Workflow integration challenges and staff training requirements.; Dependency on high-quality EHR data and interoperability.	Yes (synthetic study row for supplementary table completeness; not a real citation)
Taylor E.; Liu B.; Müller N. (2022)	India	Randomized controlled trial	Enhanced Recovery After Surgery (ERAS) program; n=2500	Bayesian decision support dashboard for hemodynamic management	Preoperative	Clinical informatics nurse	Improved sterile-field noncompliance detection (sensitivity 90%, specificity 89%); fewer contamination events.	Reduced cognitive load (NASA-TLX) and improved situation awareness	Comparator: Manual nursing surveillance; Data sources: Wearables + patient-reported outcomes; Validation: Prospective silent-mode validation.	Single-center design; limited external validity.; Dependency on high-quality EHR data and interoperability.	Yes (synthetic study row for supplementary table completeness; not a real citation)
Kumar C.; Nguyen P.; Johansson I. (2024)	UK	Quality improvement study	Robotic surgery suites; n=600	Multimodal model integrating vitals + anesthesia machine data	Intraoperative	PACU nurse	Improved sterile-field noncompliance detection (sensitivity 79%, specificity 81%); fewer contamination events.	Improved instrument count accuracy and fewer count discrepancies	Comparator: WHO checklist only; Data sources: EHR + intraop device streams; Validation: Before–after evaluation with control ORs.	Dependency on high-quality EHR data and interoperability.; Small sample size; underpowered for rare outcomes.	Yes (synthetic study row for supplementary table completeness; not a real citation)
Taylor D.; Johnson G.; Nguyen P. (2016)	South Korea	Scoping review	Post-anesthesia care unit (PACU) and surgical wards; n=450	Wearable sensor analytics for early deterioration detection	Perioperative (multi-phase)	Ward nurse (post-surgical)	Improved prediction of postoperative delirium (AUC 0.79); enabled earlier nursing escalation and targeted preparation.	Reduced cognitive load (NASA-TLX) and improved situation awareness	Comparator: Rule-based score (baseline); Data sources: Instrument tracking (RFID) + count sheets; Validation: Temporal validation (train/test split by date).	Short follow-up; long-term sustainability not assessed.; Limited interpretability; explainability testing incomplete.	Yes (synthetic study row for supplementary table completeness; not a real citation)
Andersson E.; Taylor I.; Schmidt D. (2024)	Sweden	Pilot implementation study	National surgical quality database; n=600	Wearable sensor analytics for early deterioration detection	Perioperative (multi-phase)	Preoperative assessment nurse	Reduced near-miss sterility events by 35% after implementation; improved checklist compliance and situational awareness.	Earlier escalation calls and fewer rapid response activations	Comparator: Manual nursing surveillance; Data sources: EHR + preop labs; Validation: External validation at 2 hospitals.	Potential bias due to imbalanced patient subgroups; fairness not fully evaluated.; Retrospective data with potential confounding and missingness.	Yes (synthetic study row for supplementary table completeness; not a real citation)
Rossi J.; Hernandez I.; Wang L. (2013)	UK	Diagnostic accuracy study	Community hospital surgical services; n=320	Large language model–assisted perioperative patient education chatbot	Preoperative	Nurse educator (simulation lead)	Detected sepsis signals earlier (median 13 hours); reduced unplanned ICU transfers by 13%.	Earlier escalation calls and fewer rapid response activations	Comparator: Usual care without decision support; Data sources: Clinical notes + operative reports (NLP); Validation: Prospective silent-mode validation.	Short follow-up; long-term sustainability not assessed.; Potential bias due to imbalanced patient subgroups; fairness not fully evaluated.	Yes (synthetic study row for supplementary table completeness; not a real citation)
Chen N.; Wilson O.; Silva E. (2016)	South Korea	Qualitative interview study	Tertiary academic hospital operating rooms; n=180	Bayesian decision support dashboard for hemodynamic management	Intraoperative	Scrub nurse	Detected respiratory compromise earlier (median 29 hours); reduced unplanned ICU transfers by 26%.	Reduced cognitive load (NASA-TLX) and improved situation awareness	Comparator: Rule-based score (baseline); Data sources: OR video feeds + badge/RFID logs; Validation: Before–after evaluation with control ORs.	Short follow-up; long-term sustainability not assessed.; Outcome measures focused on technical performance rather than nursing-sensitive outcomes.	Yes (synthetic study row for supplementary table completeness; not a real citation)
Garcia K.; Martinez O.; Taylor N. (2023)	Italy	Scoping review	Robotic surgery suites; n=320	Computer vision sterility and workflow surveillance	Preoperative	Scrub nurse	Decreased documentation time by 11 minutes/case; improved completeness of nursing records.	Reduced cognitive load (NASA-TLX) and improved situation awareness	Comparator: Manual nursing surveillance; Data sources: Instrument tracking (RFID) + count sheets; Validation: External validation at 2 hospitals.	Outcome measures focused on technical performance rather than nursing-sensitive outcomes.; Short follow-up; long-term sustainability not assessed.	Yes (synthetic study row for supplementary table completeness; not a real citation)
Johnson G.; Nguyen C.; Johansson I. (2021)	Australia	Diagnostic accuracy study	Community hospital surgical services; n=320	RFID/IoT analytics for instrument and sponge traceability	Perioperative (multi-phase)	Charge nurse / OR manager	Decreased documentation time by 18 minutes/case; improved completeness of nursing records.	Lowered documentation burden and improved handoff completeness (SBAR adherence)	Comparator: Rule-based score (baseline); Data sources: Anesthesia information management system + vitals; Validation: Temporal validation (train/test split by date).	Limited interpretability; explainability testing incomplete.; Dependency on high-quality EHR data and interoperability.	Yes (synthetic study row for supplementary table completeness; not a real citation)
Lopez B.; Zhang A.; Kim E. (2013)	Australia	Systematic review	Tertiary academic hospital operating rooms; n=450	RFID/IoT analytics for instrument and sponge traceability	Postoperative	Scrub nurse	Improved sterile-field noncompliance detection (sensitivity 87%, specificity 91%); fewer contamination events.	Reduced cognitive load (NASA-TLX) and improved situation awareness	Comparator: Usual care without decision support; Data sources: Wearables + patient-reported outcomes; Validation: Cluster-randomized implementation evaluation.	Algorithm drift risk; requires continuous monitoring and recalibration.; Outcome measures focused on technical performance rather than nursing-sensitive outcomes.	Yes (synthetic study row for supplementary table completeness; not a real citation)
Johansson H.; Taylor P.; Müller H. (2019)	Singapore	Pilot implementation study	Tertiary academic hospital operating rooms; n=120	Federated learning multi-hospital postoperative risk model	Postoperative	Preoperative assessment nurse	Improved prediction of 30-day readmission (AUC 0.91); enabled earlier nursing escalation and targeted preparation.	Improved instrument count accuracy and fewer count discrepancies	Comparator: Standard scheduling heuristics; Data sources: Clinical notes + operative reports (NLP); Validation: Before–after evaluation with control ORs.	Algorithm drift risk; requires continuous monitoring and recalibration.; Limited interpretability; explainability testing incomplete.	Yes (synthetic study row for supplementary table completeness; not a real citation)
Liu G.; Smith J.; Johansson G. (2020)	Australia	Qualitative interview study	Robotic surgery suites; n=120	Natural language processing for automated nursing documentation	Postoperative	Circulating nurse	Reduced OR turnover time by 18 minutes and overtime cases by 24% through optimized scheduling.	Reduced cognitive load (NASA-TLX) and improved situation awareness	Comparator: Usual care without decision support; Data sources: OR video feeds + badge/RFID logs; Validation: Prospective silent-mode validation.	Single-center design; limited external validity.; Algorithm drift risk; requires continuous monitoring and recalibration.	Yes (synthetic study row for supplementary table completeness; not a real citation)
Smith F.; Zhang K.; Taylor G. (2021)	France	Scoping review	National surgical quality database; n=320	Gradient boosting risk model (EHR + labs)	Postoperative	Charge nurse / OR manager	Decreased documentation time by 5 minutes/case; improved completeness of nursing records.	Earlier escalation calls and fewer rapid response activations	Comparator: Manual nursing surveillance; Data sources: Instrument tracking (RFID) + count sheets; Validation: External validation at 2 hospitals.	Retrospective data with potential confounding and missingness.; Short follow-up; long-term sustainability not assessed.	Yes (synthetic study row for supplementary table completeness; not a real citation)
Rossi O.; Schmidt G.; Park K. (2023)	Sweden	Qualitative interview study	Tertiary academic hospital operating rooms; n=600	RFID/IoT analytics for instrument and sponge traceability	Perioperative (multi-phase)	PACU nurse	Improved sterile-field noncompliance detection (sensitivity 86%, specificity 81%); fewer contamination events.	Reduced cognitive load (NASA-TLX) and improved situation awareness	Comparator: Traditional documentation workflow; Data sources: EHR + intraop device streams; Validation: External validation at 2 hospitals.	Dependency on high-quality EHR data and interoperability.; Potential bias due to imbalanced patient subgroups; fairness not fully evaluated.	Yes (synthetic study row for supplementary table completeness; not a real citation)
Tanaka J.; Wilson A.; Johnson C. (2018)	USA	Pilot implementation study	Ambulatory surgery center network; n=600	Wearable sensor analytics for early deterioration detection	Perioperative (multi-phase)	Charge nurse / OR manager	Decreased documentation time by 8 minutes/case; improved completeness of nursing records.	Reduced cognitive load (NASA-TLX) and improved situation awareness	Comparator: Traditional documentation workflow; Data sources: Telemonitoring app + wound photos; Validation: External validation at 2 hospitals.	Algorithm drift risk; requires continuous monitoring and recalibration.; Potential bias due to imbalanced patient subgroups; fairness not fully evaluated.	Yes (synthetic study row for supplementary table completeness; not a real citation)
Martinez B.; Bianchi P.; Zhang K. (2018)	France	Diagnostic accuracy study	Ambulatory surgery center network; n=2500	Random forest complication prediction model	Postoperative	Clinical informatics nurse	Improved prediction of 30-day readmission (AUC 0.81); enabled earlier nursing escalation and targeted preparation.	Improved instrument count accuracy and fewer count discrepancies	Comparator: Manual nursing surveillance; Data sources: Anesthesia information management system + vitals; Validation: External validation at 2 hospitals.	Dependency on high-quality EHR data and interoperability.; Algorithm drift risk; requires continuous monitoring and recalibration.	Yes (synthetic study row for supplementary table completeness; not a real citation)
Rossi F.; Martinez H.; Smith H. (2020)	Italy	Quality improvement study	Telehealth postoperative follow-up service; n=1200	Computer vision sterility and workflow surveillance	Postoperative	Circulating nurse	Detected wound infection signs earlier (median 33 hours); reduced unplanned ICU transfers by 24%.	Lowered documentation burden and improved handoff completeness (SBAR adherence)	Comparator: Manual nursing surveillance; Data sources: Clinical notes + operative reports (NLP); Validation: Internal cross-validation.	Limited interpretability; explainability testing incomplete.; Algorithm drift risk; requires continuous monitoring and recalibration.	Yes (synthetic study row for supplementary table completeness; not a real citation)
Rossi L.; Wilson F.; Zhang O. (2025)	South Africa	Quality improvement study	Tertiary academic hospital operating rooms; n=240	Random forest complication prediction model	Postoperative	PACU nurse	Improved prediction of retained surgical items (AUC 0.75); enabled earlier nursing escalation and targeted preparation.	Reduced cognitive load (NASA-TLX) and improved situation awareness	Comparator: Rule-based score (baseline); Data sources: EHR + intraop device streams; Validation: Internal cross-validation.	Outcome measures focused on technical performance rather than nursing-sensitive outcomes.; Potential bias due to imbalanced patient subgroups; fairness not fully evaluated.	Yes (synthetic study row for supplementary table completeness; not a real citation)
Kaya M.; Chen E.; Demir C. (2017)	France	Diagnostic accuracy study	Post-anesthesia care unit (PACU) and surgical wards; n=320	Federated learning multi-hospital postoperative risk model	Postoperative	Perioperative nurse coordinator	Detected respiratory compromise earlier (median 30 hours); reduced unplanned ICU transfers by 32%.	Earlier escalation calls and fewer rapid response activations	Comparator: Rule-based score (baseline); Data sources: EHR + preop labs; Validation: Prospective silent-mode validation.	Outcome measures focused on technical performance rather than nursing-sensitive outcomes.; Dependency on high-quality EHR data and interoperability.	Yes (synthetic study row for supplementary table completeness; not a real citation)
Costa L.; Kim O.; Wilson F. (2013)	Italy	Retrospective cohort study	Tertiary academic hospital operating rooms; n=180	Bayesian decision support dashboard for hemodynamic management	Intraoperative	Charge nurse / OR manager	Improved prediction of handover errors (AUC 0.92); enabled earlier nursing escalation and targeted preparation.	Lowered documentation burden and improved handoff completeness (SBAR adherence)	Comparator: Standard scheduling heuristics; Data sources: Anesthesia information management system + vitals; Validation: Prospective silent-mode validation.	Short follow-up; long-term sustainability not assessed.; Small sample size; underpowered for rare outcomes.	Yes (synthetic study row for supplementary table completeness; not a real citation)
Wilson M.; Müller C.; Li F. (2016)	Australia	Systematic review	Community hospital surgical services; n=120	Large language model–assisted perioperative patient education chatbot	Intraoperative	Ward nurse (post-surgical)	Reduced handover omissions by 43% after implementation; improved checklist compliance and situational awareness.	Reduced cognitive load (NASA-TLX) and improved situation awareness	Comparator: Manual nursing surveillance; Data sources: EHR + preop labs; Validation: Before–after evaluation with control ORs.	Algorithm drift risk; requires continuous monitoring and recalibration.; Dependency on high-quality EHR data and interoperability.	Yes (synthetic study row for supplementary table completeness; not a real citation)
Park J.; Suzuki H.; Bianchi N. (2024)	Norway	Mixed-methods study	National surgical quality database; n=180	Bayesian decision support dashboard for hemodynamic management	Perioperative (multi-phase)	Scrub nurse	Improved prediction of postoperative surgical-site infection (AUC 0.94); enabled earlier nursing escalation and targeted preparation.	Improved instrument count accuracy and fewer count discrepancies	Comparator: Standard scheduling heuristics; Data sources: OR video feeds + badge/RFID logs; Validation: External validation at 2 hospitals.	Outcome measures focused on technical performance rather than nursing-sensitive outcomes.; Retrospective data with potential confounding and missingness.	Yes (synthetic study row for supplementary table completeness; not a real citation)
Zhang E.; Li C.; Nguyen K. (2012)	India	Prospective observational study	Tertiary academic hospital operating rooms; n=600	Bayesian decision support dashboard for hemodynamic management	Perioperative (multi-phase)	Scrub nurse	Improved prediction of unplanned ICU admission (AUC 0.88); enabled earlier nursing escalation and targeted preparation.	Improved patient education comprehension and reduced day-of-surgery cancellations	Comparator: Manual nursing surveillance; Data sources: EHR + intraop device streams; Validation: Temporal validation (train/test split by date).	Algorithm drift risk; requires continuous monitoring and recalibration.; Retrospective data with potential confounding and missingness.	Yes (synthetic study row for supplementary table completeness; not a real citation)
Lopez P.; Liu G.; Brown I. (2018)	South Africa	Scoping review	Robotic surgery suites; n=600	Reinforcement learning for OR scheduling and case resequencing	Postoperative	Preoperative assessment nurse	Reduced intraoperative alerts ignored by 27% after implementation; improved checklist compliance and situational awareness.	Improved patient education comprehension and reduced day-of-surgery cancellations	Comparator: Traditional documentation workflow; Data sources: Telemonitoring app + wound photos; Validation: Cluster-randomized implementation evaluation.	Short follow-up; long-term sustainability not assessed.; Single-center design; limited external validity.	Yes (synthetic study row for supplementary table completeness; not a real citation)
Costa L.; Hernandez I.; Demir M. (2024)	Sweden	Systematic review	Multi-center perioperative registry; n=320	Reinforcement learning for OR scheduling and case resequencing	Postoperative	Circulating nurse	Detected wound infection signs earlier (median 20 hours); reduced unplanned ICU transfers by 13%.	Earlier escalation calls and fewer rapid response activations	Comparator: Traditional documentation workflow; Data sources: OR video feeds + badge/RFID logs; Validation: External validation at 2 hospitals.	Single-center design; limited external validity.; Dependency on high-quality EHR data and interoperability.	Yes (synthetic study row for supplementary table completeness; not a real citation)
Johnson B.; Andersson A.; Smith B. (2016)	USA	Systematic review	Integrated health system (EHR-based cohort); n=320	Natural language processing for automated nursing documentation	Preoperative	Infection prevention nurse	Decreased documentation time by 7 minutes/case; improved completeness of nursing records.	Reduced cognitive load (NASA-TLX) and improved situation awareness	Comparator: Usual care without decision support; Data sources: OR video feeds + badge/RFID logs; Validation: Prospective silent-mode validation.	Small sample size; underpowered for rare outcomes.; Single-center design; limited external validity.	Yes (synthetic study row for supplementary table completeness; not a real citation)
Johansson I.; Rossi A.; Demir B. (2014)	Singapore	Mixed-methods study	Telehealth postoperative follow-up service; n=240	RFID/IoT analytics for instrument and sponge traceability	Perioperative (multi-phase)	Clinical informatics nurse	Reduced OR turnover time by 4 minutes and overtime cases by 10% through optimized scheduling.	Improved patient education comprehension and reduced day-of-surgery cancellations	Comparator: Usual care without decision support; Data sources: EHR + preop labs; Validation: Internal cross-validation.	Small sample size; underpowered for rare outcomes.; Algorithm drift risk; requires continuous monitoring and recalibration.	Yes (synthetic study row for supplementary table completeness; not a real citation)
Kaya F.; Demir J.; Park C. (2019)	South Korea	Retrospective cohort study	National surgical quality database; n=600	Multimodal model integrating vitals + anesthesia machine data	Preoperative	Charge nurse / OR manager	Detected sepsis signals earlier (median 18 hours); reduced unplanned ICU transfers by 38%.	Improved instrument count accuracy and fewer count discrepancies	Comparator: Usual care without decision support; Data sources: EHR + intraop device streams; Validation: Before–after evaluation with control ORs.	Single-center design; limited external validity.; Retrospective data with potential confounding and missingness.	Yes (synthetic study row for supplementary table completeness; not a real citation)
Andersson G.; Brown C.; Nguyen A. (2024)	France	Quality improvement study	Robotic surgery suites; n=120	Multimodal model integrating vitals + anesthesia machine data	Intraoperative	Scrub nurse	Improved sterile-field noncompliance detection (sensitivity 95%, specificity 90%); fewer contamination events.	Improved patient education comprehension and reduced day-of-surgery cancellations	Comparator: Rule-based score (baseline); Data sources: Instrument tracking (RFID) + count sheets; Validation: Before–after evaluation with control ORs.	Short follow-up; long-term sustainability not assessed.; Single-center design; limited external validity.	Yes (synthetic study row for supplementary table completeness; not a real citation)
Costa C.; Park F.; Kim E. (2019)	China	Retrospective cohort study	Ambulatory surgery center network; n=180	Random forest complication prediction model	Intraoperative	Nurse educator (simulation lead)	Reduced case delays by 12% after implementation; improved checklist compliance and situational awareness.	Lowered documentation burden and improved handoff completeness (SBAR adherence)	Comparator: Rule-based score (baseline); Data sources: Instrument tracking (RFID) + count sheets; Validation: Internal cross-validation.	Algorithm drift risk; requires continuous monitoring and recalibration.; Short follow-up; long-term sustainability not assessed.	Yes (synthetic study row for supplementary table completeness; not a real citation)
Kumar J.; Demir P.; Costa D. (2016)	Italy	Prospective observational study	Robotic surgery suites; n=850	Natural language processing for automated nursing documentation	Postoperative	Nurse educator (simulation lead)	Detected sepsis signals earlier (median 27 hours); reduced unplanned ICU transfers by 28%.	Reduced cognitive load (NASA-TLX) and improved situation awareness	Comparator: Traditional documentation workflow; Data sources: EHR + preop labs; Validation: Prospective silent-mode validation.	Workflow integration challenges and staff training requirements.; Single-center design; limited external validity.	Yes (synthetic study row for supplementary table completeness; not a real citation)
Bianchi C.; Hernandez J.; Lopez F. (2016)	Spain	Retrospective cohort study	Enhanced Recovery After Surgery (ERAS) program; n=320	Computer vision sterility and workflow surveillance	Postoperative	Preoperative assessment nurse	Improved prediction of retained surgical items (AUC 0.74); enabled earlier nursing escalation and targeted preparation.	Reduced cognitive load (NASA-TLX) and improved situation awareness	Comparator: Rule-based score (baseline); Data sources: Wearables + patient-reported outcomes; Validation: Prospective silent-mode validation.	Small sample size; underpowered for rare outcomes.; Workflow integration challenges and staff training requirements.	Yes (synthetic study row for supplementary table completeness; not a real citation)
Singh L.; Suzuki D.; Schmidt M. (2024)	Norway	Prospective observational study	Community hospital surgical services; n=600	RFID/IoT analytics for instrument and sponge traceability	Preoperative	Nurse educator (simulation lead)	Reduced handover omissions by 44% after implementation; improved checklist compliance and situational awareness.	Earlier escalation calls and fewer rapid response activations	Comparator: Rule-based score (baseline); Data sources: Clinical notes + operative reports (NLP); Validation: Cluster-randomized implementation evaluation.	Short follow-up; long-term sustainability not assessed.; Single-center design; limited external validity.	Yes (synthetic study row for supplementary table completeness; not a real citation)
Andersson E.; Park K.; Smith O. (2023)	Australia	Scoping review	Robotic surgery suites; n=240	Natural language processing for automated nursing documentation	Postoperative	Clinical informatics nurse	Reduced handover omissions by 43% after implementation; improved checklist compliance and situational awareness.	Lowered documentation burden and improved handoff completeness (SBAR adherence)	Comparator: Standard scheduling heuristics; Data sources: Anesthesia information management system + vitals; Validation: Temporal validation (train/test split by date).	Workflow integration challenges and staff training requirements.; Retrospective data with potential confounding and missingness.	Yes (synthetic study row for supplementary table completeness; not a real citation)
Park G.; Bianchi D.; Johnson D. (2014)	Japan	Pilot implementation study	Community hospital surgical services; n=320	Wearable sensor analytics for early deterioration detection	Preoperative	Preoperative assessment nurse	Detected wound infection signs earlier (median 5 hours); reduced unplanned ICU transfers by 28%.	Improved patient education comprehension and reduced day-of-surgery cancellations	Comparator: Traditional documentation workflow; Data sources: Instrument tracking (RFID) + count sheets; Validation: Before–after evaluation with control ORs.	Outcome measures focused on technical performance rather than nursing-sensitive outcomes.; Single-center design; limited external validity.	Yes (synthetic study row for supplementary table completeness; not a real citation)
Garcia D.; Nguyen O.; Kumar N. (2023)	Netherlands	Quality improvement study	Ambulatory surgery center network; n=850	Federated learning multi-hospital postoperative risk model	Intraoperative	Charge nurse / OR manager	Improved sterile-field noncompliance detection (sensitivity 91%, specificity 91%); fewer contamination events.	Improved instrument count accuracy and fewer count discrepancies	Comparator: Usual care without decision support; Data sources: Telemonitoring app + wound photos; Validation: Internal cross-validation.	Potential bias due to imbalanced patient subgroups; fairness not fully evaluated.; Single-center design; limited external validity.	Yes (synthetic study row for supplementary table completeness; not a real citation)
Nguyen O.; Chen G.; Lopez P. (2019)	India	Retrospective cohort study	Integrated health system (EHR-based cohort); n=850	Bayesian decision support dashboard for hemodynamic management	Postoperative	Charge nurse / OR manager	Improved sterile-field noncompliance detection (sensitivity 81%, specificity 86%); fewer contamination events.	Reduced cognitive load (NASA-TLX) and improved situation awareness	Comparator: Usual care without decision support; Data sources: Instrument tracking (RFID) + count sheets; Validation: Internal cross-validation.	Workflow integration challenges and staff training requirements.; Dependency on high-quality EHR data and interoperability.	Yes (synthetic study row for supplementary table completeness; not a real citation)
Nguyen D.; Kim H.; Johnson J. (2023)	Norway	Scoping review	Robotic surgery suites; n=2500	Federated learning multi-hospital postoperative risk model	Perioperative (multi-phase)	PACU nurse	Reduced near-miss sterility events by 22% after implementation; improved checklist compliance and situational awareness.	Lowered documentation burden and improved handoff completeness (SBAR adherence)	Comparator: Manual nursing surveillance; Data sources: OR video feeds + badge/RFID logs; Validation: Prospective silent-mode validation.	Limited interpretability; explainability testing incomplete.; Workflow integration challenges and staff training requirements.	Yes (synthetic study row for supplementary table completeness; not a real citation)
Andersson F.; Bianchi P.; Hernandez A. (2018)	Japan	Mixed-methods study	Robotic surgery suites; n=240	RFID/IoT analytics for instrument and sponge traceability	Postoperative	Nurse educator (simulation lead)	Detected hemodynamic instability earlier (median 13 hours); reduced unplanned ICU transfers by 15%.	Reduced cognitive load (NASA-TLX) and improved situation awareness	Comparator: Traditional documentation workflow; Data sources: Clinical notes + operative reports (NLP); Validation: Before–after evaluation with control ORs.	Retrospective data with potential confounding and missingness.; Potential bias due to imbalanced patient subgroups; fairness not fully evaluated.	Yes (synthetic study row for supplementary table completeness; not a real citation)
Kim D.; Johnson E.; Suzuki H. (2017)	France	Qualitative interview study	Integrated health system (EHR-based cohort); n=180	Deep neural network for intraoperative hypotension prediction	Intraoperative	Charge nurse / OR manager	Reduced OR turnover time by 12 minutes and overtime cases by 15% through optimized scheduling.	Lowered documentation burden and improved handoff completeness (SBAR adherence)	Comparator: Standard scheduling heuristics; Data sources: Anesthesia information management system + vitals; Validation: External validation at 2 hospitals.	Retrospective data with potential confounding and missingness.; Limited interpretability; explainability testing incomplete.	Yes (synthetic study row for supplementary table completeness; not a real citation)
Chen E.; Andersson P.; Martinez H. (2024)	Brazil	Randomized controlled trial	Enhanced Recovery After Surgery (ERAS) program; n=120	Large language model–assisted perioperative patient education chatbot	Preoperative	Scrub nurse	Decreased documentation time by 17 minutes/case; improved completeness of nursing records.	Improved instrument count accuracy and fewer count discrepancies	Comparator: Usual care without decision support; Data sources: EHR + preop labs; Validation: Cluster-randomized implementation evaluation.	Small sample size; underpowered for rare outcomes.; Potential bias due to imbalanced patient subgroups; fairness not fully evaluated.	Yes (synthetic study row for supplementary table completeness; not a real citation)
Brown N.; Li E.; Smith K. (2023)	Germany	Mixed-methods study	Integrated health system (EHR-based cohort); n=450	Wearable sensor analytics for early deterioration detection	Intraoperative	Perioperative nurse coordinator	Detected hemodynamic instability earlier (median 22 hours); reduced unplanned ICU transfers by 13%.	Earlier escalation calls and fewer rapid response activations	Comparator: WHO checklist only; Data sources: Clinical notes + operative reports (NLP); Validation: Temporal validation (train/test split by date).	Potential bias due to imbalanced patient subgroups; fairness not fully evaluated.; Short follow-up; long-term sustainability not assessed.	Yes (synthetic study row for supplementary table completeness; not a real citation)
Park C.; Liu B.; Tanaka M. (2021)	Singapore	Diagnostic accuracy study	Enhanced Recovery After Surgery (ERAS) program; n=320	Large language model–assisted perioperative patient education chatbot	Preoperative	Charge nurse / OR manager	Decreased documentation time by 4 minutes/case; improved completeness of nursing records.	Earlier escalation calls and fewer rapid response activations	Comparator: WHO checklist only; Data sources: EHR + preop labs; Validation: Before–after evaluation with control ORs.	Small sample size; underpowered for rare outcomes.; Retrospective data with potential confounding and missingness.	Yes (synthetic study row for supplementary table completeness; not a real citation)
Zhang D.; Garcia A.; Kaya L. (2018)	Italy	Quality improvement study	Enhanced Recovery After Surgery (ERAS) program; n=1200	Multimodal model integrating vitals + anesthesia machine data	Postoperative	Perioperative nurse coordinator	Reduced intraoperative alerts ignored by 37% after implementation; improved checklist compliance and situational awareness.	Earlier escalation calls and fewer rapid response activations	Comparator: WHO checklist only; Data sources: Anesthesia information management system + vitals; Validation: Internal cross-validation.	Outcome measures focused on technical performance rather than nursing-sensitive outcomes.; Dependency on high-quality EHR data and interoperability.	Yes (synthetic study row for supplementary table completeness; not a real citation)
Singh P.; Zhang G.; Nguyen E. (2022)	USA	Diagnostic accuracy study	Tertiary academic hospital operating rooms; n=450	Gradient boosting risk model (EHR + labs)	Preoperative	Circulating nurse	Reduced case delays by 27% after implementation; improved checklist compliance and situational awareness.	Improved instrument count accuracy and fewer count discrepancies	Comparator: WHO checklist only; Data sources: Telemonitoring app + wound photos; Validation: Prospective silent-mode validation.	Small sample size; underpowered for rare outcomes.; Retrospective data with potential confounding and missingness.	Yes (synthetic study row for supplementary table completeness; not a real citation)
Wang C.; Zhang M.; Li J. (2011)	South Korea	Systematic review	Multi-center perioperative registry; n=1200	Wearable sensor analytics for early deterioration detection	Preoperative	Nurse educator (simulation lead)	Decreased documentation time by 7 minutes/case; improved completeness of nursing records.	Improved instrument count accuracy and fewer count discrepancies	Comparator: Manual nursing surveillance; Data sources: EHR + intraop device streams; Validation: Cluster-randomized implementation evaluation.	Limited interpretability; explainability testing incomplete.; Outcome measures focused on technical performance rather than nursing-sensitive outcomes.	Yes (synthetic study row for supplementary table completeness; not a real citation)
Suzuki A.; Alvarez E.; Park J. (2025)	Saudi Arabia	Diagnostic accuracy study	Robotic surgery suites; n=450	Federated learning multi-hospital postoperative risk model	Perioperative (multi-phase)	Charge nurse / OR manager	Reduced OR turnover time by 13 minutes and overtime cases by 10% through optimized scheduling.	Improved instrument count accuracy and fewer count discrepancies	Comparator: Rule-based score (baseline); Data sources: OR video feeds + badge/RFID logs; Validation: Cluster-randomized implementation evaluation.	Dependency on high-quality EHR data and interoperability.; Single-center design; limited external validity.	Yes (synthetic study row for supplementary table completeness; not a real citation)
Taylor G.; Costa H.; Rossi J. (2017)	South Africa	Retrospective cohort study	Community hospital surgical services; n=2500	Wearable sensor analytics for early deterioration detection	Intraoperative	Perioperative nurse coordinator	Reduced OR turnover time by 14 minutes and overtime cases by 15% through optimized scheduling.	Improved patient education comprehension and reduced day-of-surgery cancellations	Comparator: Traditional documentation workflow; Data sources: Clinical notes + operative reports (NLP); Validation: Prospective silent-mode validation.	Short follow-up; long-term sustainability not assessed.; Workflow integration challenges and staff training requirements.	Yes (synthetic study row for supplementary table completeness; not a real citation)
Kumar J.; Singh L.; Demir L. (2019)	Norway	Scoping review	Multi-center perioperative registry; n=180	Computer vision sterility and workflow surveillance	Preoperative	Ward nurse (post-surgical)	Decreased documentation time by 7 minutes/case; improved completeness of nursing records.	Earlier escalation calls and fewer rapid response activations	Comparator: Traditional documentation workflow; Data sources: EHR + preop labs; Validation: Temporal validation (train/test split by date).	Short follow-up; long-term sustainability not assessed.; Single-center design; limited external validity.	Yes (synthetic study row for supplementary table completeness; not a real citation)
Demir E.; Chen I.; Martinez B. (2020)	Netherlands	Pilot implementation study	Multi-center perioperative registry; n=5000	Federated learning multi-hospital postoperative risk model	Preoperative	Preoperative assessment nurse	Improved prediction of postoperative surgical-site infection (AUC 0.80); enabled earlier nursing escalation and targeted preparation.	Improved patient education comprehension and reduced day-of-surgery cancellations	Comparator: Usual care without decision support; Data sources: Wearables + patient-reported outcomes; Validation: Before–after evaluation with control ORs.	Workflow integration challenges and staff training requirements.; Potential bias due to imbalanced patient subgroups; fairness not fully evaluated.	Yes (synthetic study row for supplementary table completeness; not a real citation)
Hernandez H.; Taylor F.; Smith B. (2018)	Japan	Mixed-methods study	Tertiary academic hospital operating rooms; n=180	Bayesian decision support dashboard for hemodynamic management	Preoperative	Preoperative assessment nurse	Decreased documentation time by 13 minutes/case; improved completeness of nursing records.	Improved instrument count accuracy and fewer count discrepancies	Comparator: Manual nursing surveillance; Data sources: Telemonitoring app + wound photos; Validation: External validation at 2 hospitals.	Dependency on high-quality EHR data and interoperability.; Limited interpretability; explainability testing incomplete.	Yes (synthetic study row for supplementary table completeness; not a real citation)
Silva H.; Kumar E.; Martinez A. (2023)	Turkey	Pilot implementation study	Tertiary academic hospital operating rooms; n=1200	Deep neural network for intraoperative hypotension prediction	Intraoperative	Circulating nurse	Reduced OR turnover time by 15 minutes and overtime cases by 16% through optimized scheduling.	Lowered documentation burden and improved handoff completeness (SBAR adherence)	Comparator: Manual nursing surveillance; Data sources: Anesthesia information management system + vitals; Validation: Before–after evaluation with control ORs.	Potential bias due to imbalanced patient subgroups; fairness not fully evaluated.; Algorithm drift risk; requires continuous monitoring and recalibration.	Yes (synthetic study row for supplementary table completeness; not a real citation)
Schmidt E.; Hernandez O.; Martinez E. (2016)	Japan	Diagnostic accuracy study	Community hospital surgical services; n=240	Computer vision sterility and workflow surveillance	Intraoperative	Preoperative assessment nurse	Decreased documentation time by 11 minutes/case; improved completeness of nursing records.	Lowered documentation burden and improved handoff completeness (SBAR adherence)	Comparator: WHO checklist only; Data sources: EHR + preop labs; Validation: Before–after evaluation with control ORs.	Limited interpretability; explainability testing incomplete.; Retrospective data with potential confounding and missingness.	Yes (synthetic study row for supplementary table completeness; not a real citation)
Smith G.; Brown L.; Kaya N. (2025)	Japan	Pilot implementation study	Robotic surgery suites; n=1200	Random forest complication prediction model	Perioperative (multi-phase)	Perioperative nurse coordinator	Detected sepsis signals earlier (median 5 hours); reduced unplanned ICU transfers by 28%.	Lowered documentation burden and improved handoff completeness (SBAR adherence)	Comparator: Manual nursing surveillance; Data sources: EHR + preop labs; Validation: Cluster-randomized implementation evaluation.	Short follow-up; long-term sustainability not assessed.; Small sample size; underpowered for rare outcomes.	Yes (synthetic study row for supplementary table completeness; not a real citation)
Bianchi F.; Johnson E.; Tanaka F. (2022)	India	Pilot implementation study	Multi-center perioperative registry; n=120	Computer vision sterility and workflow surveillance	Preoperative	Circulating nurse	Reduced OR turnover time by 9 minutes and overtime cases by 18% through optimized scheduling.	Earlier escalation calls and fewer rapid response activations	Comparator: Manual nursing surveillance; Data sources: Clinical notes + operative reports (NLP); Validation: External validation at 2 hospitals.	Short follow-up; long-term sustainability not assessed.; Outcome measures focused on technical performance rather than nursing-sensitive outcomes.	Yes (synthetic study row for supplementary table completeness; not a real citation)
Johnson I.; Alvarez H.; Nguyen F. (2023)	Saudi Arabia	Mixed-methods study	Tertiary academic hospital operating rooms; n=450	Deep neural network for intraoperative hypotension prediction	Postoperative	Clinical informatics nurse	Reduced OR turnover time by 5 minutes and overtime cases by 38% through optimized scheduling.	Earlier escalation calls and fewer rapid response activations	Comparator: Standard scheduling heuristics; Data sources: Anesthesia information management system + vitals; Validation: Before–after evaluation with control ORs.	Outcome measures focused on technical performance rather than nursing-sensitive outcomes.; Single-center design; limited external validity.	Yes (synthetic study row for supplementary table completeness; not a real citation)
